# Supplementary material for: Effects of Whey Protein Isolate on Body Composition, Muscle Mass, and Strength of Chronic Heart Failure Patients: A Randomized Clinical Trial
Source: Nutrients. 2023 May 16;15(10):2320. doi: 10.3390/nu15102320 (PMC10223081; doi:10.3390/nu15102320)
Supplement: Supplementary file 1 [file nutrients-15-02320-s001.zip]

Archive with 1 entries (1 files):
- nutrients-2236696-supplementary.pdf
